# Supplementary material for: Mitochondrial Heteroplasmy and PCR Amplification Bias Lead to Wrong Species Delimitation with High Confidence in the South American and Antarctic Marine Bivalve Aequiyoldia eightsii Species Complex
Source: Genes (Basel). 2023 Apr 18;14(4):935. doi: 10.3390/genes14040935 (PMC10138075; doi:10.3390/genes14040935)
Supplement: Supplementary file 1 [file genes-14-00935-s001.zip]

Archive with 1 entries (1 files):
- genes-2283944-supplementary.pdf
